# Supplementary material for: The Impact of Drugs on Hydrogen Sulfide Homeostasis in Mammals
Source: Antioxidants (Basel). 2023 Apr 11;12(4):908. doi: 10.3390/antiox12040908 (PMC10135325; doi:10.3390/antiox12040908)
Supplement: Supplementary file 1 [file antioxidants-12-00908-s001.zip]

Archive with 1 entries (1 files):
- antioxidants-2208686-supplementary.pdf
